# Supplementary material for: Screening for Prognostic Biomarkers in Metastatic Adrenocortical Carcinoma by Tissue Micro Arrays Analysis Identifies P53 as an Independent Prognostic Marker of Overall Survival
Source: Cancers (Basel). 2022 Apr 29;14(9):2225. doi: 10.3390/cancers14092225 (PMC9099575; doi:10.3390/cancers14092225)
Supplement: Supplementary file 1 [file cancers-14-02225-s001.zip]

Archive with 3 entries (2 files):
- supplementary material-final/
- supplementary material-final/Figure S1.pdf
- supplementary material-final/Table S1.pdf
